# Supplementary material for: Language and sensory characteristics are reflected in voice-evoked responses in low birth weight children
Source: Pediatr Res. 2024 Jun 21;97(1):120–7. doi: 10.1038/s41390-024-03270-9 (PMC11798859; doi:10.1038/s41390-024-03270-9)
Supplement: Supplementary file 1 — Supplementary Table [file 41390_2024_3270_MOESM1_ESM.xlsx]

## Sheet: Sheet1
Supplementary Table Causes of Preterm Birth among Participants, Maternal Pregnancy Complications, and Length of Hospitalization
ID	Reasons for Premature Birth	Maternal Pregnancy Complications	Hospitalization Period (days)
1	Maternal Indications (Pulmonary Edema, Threatened Premature Labour)	Pulmonary Edema (Unknown Cause)	87
2	Maternal Indications (Pulmonary Edema)	Pregnancy-Induced Hypertension Syndrome	157
3	Maternal Indications (Placenta Previa, Threatened Premature Labour)	Placenta Previa	115
4	Maternal Indications (Liver Dysfunction, Rhabdomyolysis)		91
5	Maternal Indications (Liver Dysfunction, Rhabdomyolysis)		91
6	Fetal Indications (Fetal Dysfunction)		65
7	Fetal Indications (Fetal Dysfunction)	Pregnancy-Induced Hypertension Syndrome	76
8	Maternal Indications (Threatened Premature Labour)		135
9	Fetal Indications (Fetal Dysfunction)	Pregnancy-Induced Hypertension Syndrome, Oligohydramnios	48
10	Maternal Indications (Threatened Premature Labour)	Premature Rupture of Membranes	128
11	Maternal Indications (Threatened Premature Labour)	Premature Rupture of Membranes	147
12	Fetal Indications (Fetal Dysfunction)	Oligohydramnios	197
13	Maternal Indications (Threatened Premature Labour)	Premature Rupture of Membranes	72
14	Maternal Indications (Threatened Premature Labour)	Premature Rupture of Membranes	124
15	Maternal Indications (Threatened Premature Labour)		66
16	Fetal Indications (Fetal Dysfunction)		95
17	Maternal Indications (Threatened Premature Labour)	Pregnancy-Induced Hypertension Syndrome, Premature Rupture of Membranes	139
18	Maternal/Fetal Indications (Threatened Premature Labour, Fetal Dysfunction)		117
19	Fetal Indications (Fetal Dysfunction)	Pregnancy-Induced Hypertension Syndrome	97
20	Maternal Indications (Threatened Premature Labour)		65
21	Fetal Indications (Fetal Dysfunction)	Pregnancy-Induced Hypertension Syndrome	210
22	Maternal Indications (Chorioamnionitis)	Premature Rupture of Membranes	73
23	Fetal Indications (Fetal Dysfunction)	Polycystic Kidney Disease, Hypertension	70
24	Fetal Indications (Fetal Dysfunction)	Pregnancy-Induced Hypertension Syndrome	40
25	Fetal Indications (Fetal Dysfunction)	Suspected Antiphospholipid Antibody Syndrome	92
26	Maternal Indications (Threatened Premature Labour)		62
27	Maternal Indications (HELLP Syndrome)	Pregnancy-Induced Hypertension Syndrome	72
28	Maternal Indications (Threatened Premature Labour)		123
29	Fetal Indications (Fetal Growth Restriction)		40
30	Maternal Indications (HELLP Syndrome)	Pregnancy-Induced Hypertension Syndrome	133
31	Fetal Indications (Fetal Dysfunction)	Premature Rupture of Membranes, Chronic Ablatio Placentae with Oligohydramnios Syndrome	59
32	Fetal Indications (Fetal Dysfunction)		60
33	Maternal/Fetal Indications (Chorioamnionitis, Fetal Dysfunction)	Premature Rupture of Membranes	119
34	Maternal Indications (HELLP Syndrome)	Pregnancy-Induced Hypertension Syndrome	97
35	Maternal Indications (Threatened Premature Labour)	Premature Rupture of Membranes	61
36	Maternal Indications (Pregnancy-Induced Hypertension Syndrome)	Pregnancy-Induced Hypertension Syndrome	63
